# Supplementary material for: Distribution of five clinically important neuroglial proteins in the human brain
Source: Mol Brain. 2022 Jun 29;15:52. doi: 10.1186/s13041-022-00935-6 (PMC9241296; doi:10.1186/s13041-022-00935-6)
Supplement: Supplementary file 2 — Additional file 2. Supplementary Data. Unadjusted data of all ELISA analyses per donor and brain section, including all donor characteristics available for the study. [file 13041_2022_935_MOESM2_ESM.xlsx]

## Sheet: Sheet1
CNS region	Donor	Age	Gender	Warm time (hours)	Cold time (hours)	Total post mortal interval (hours)	Cause of death	GFAP (ng/ml)	MBP (ng/ml)	NFL (ng/ml)	TAU (ng/ml)	UCHL1 (ng/ml)	Total Protein (µg/ml)
A Frontal lobe cortex	1	46	M	4.25	46.58	50.83	Pulmonary embolism	1881	300304	659.255	23222.2	21958	5149.5
B Parietal lobe cortex	1	46	M	4.25	46.58	50.83	Pulmonary embolism	2489	187849	705.235	26864.7	22055	4638.49
C Temporal lobe cortex	1	46	M	4.25	46.58	50.83	Pulmonary embolism	1419	190337	822.146	20990.1	21105.5	4299.33
D Occipital lobe cortex	1	46	M	4.25	46.58	50.83	Pulmonary embolism	1498	181757	536.025	20191.4	19255.5	4089.96
E Frontal lobe white matter	1	46	M	4.25	46.58	50.83	Pulmonary embolism	151	740514	277	13859.1	13951	3245.75
F Parietal lobe white matter	1	46	M	4.25	46.58	50.83	Pulmonary embolism	577	1.18504e+06	997.046	8828.54	13436	3133.14
G Temporal lobe white matter	1	46	M	4.25	46.58	50.83	Pulmonary embolism	424	1.04751e+06	1106.28	9442.63	13649	3275.67
H Occipital lobe white matter	1	46	M	4.25	46.58	50.83	Pulmonary embolism	842	1.60066e+06	3201.31	7084.15	12910	3539.32
I Caudate nucleus	1	46	M	4.25	46.58	50.83	Pulmonary embolism	2736.5	389580	1063.65	16319.7	24038	4988.85
J Internal capsule	1	46	M	4.25	46.58	50.83	Pulmonary embolism	787	561164	1735.89	14035.1	20919	4328.18
L Thalamus	1	46	M	4.25	46.58	50.83	Pulmonary embolism	3407	584027	1008.1	15032.7	21840.5	4806.51
M Mesencephalon	1	46	M	4.25	46.58	50.83	Pulmonary embolism	5416.5	598014	1369.39	5305.8	10168	3872.29
N Pons	1	46	M	4.25	46.58	50.83	Pulmonary embolism	3762.5	1.58943e+06	2062.26	8680.07	17656	3799.15
O Medulla oblongata	1	46	M	4.25	46.58	50.83	Pulmonary embolism	15595	1.58866e+06	692.906	4117.59	14376	3492.26
P Cervical spinal cord	1	46	M	4.25	46.58	50.83	Pulmonary embolism	14303	2.12251e+06	1539.04	1085.36	12350	3680.86
Q Cerebellum	1	46	M	4.25	46.58	50.83	Pulmonary embolism	1415	164156	637.48	6697.83	9118	4706.7
A Frontal lobe cortex	2	29	M	26.15	31.15	57.3	Hanging	132	183004	2232.82	25207.6	21892	4027.33
B Parietal lobe cortex	2	29	M	26.15	31.15	57.3	Hanging	140	224190	2826.99	31442.3	20940	4494.6
C Temporal lobe cortex	2	29	M	26.15	31.15	57.3	Hanging	71	190107	2269.74	25930.4	19117.5	4409.13
D Occipital lobe cortex	2	29	M	26.15	31.15	57.3	Hanging	71	393935	4042.14	29827.9	22170	4820.89
E Frontal lobe white matter	2	29	M	26.15	31.15	57.3	Hanging	106	1.72981e+06	5806.37	9687.34	10938	3270.57
F Parietal lobe white matter	2	29	M	26.15	31.15	57.3	Hanging	199	2.52988e+06	5488.35	4488.67	8699	3064.85
G Temporal lobe white matter	2	29	M	26.15	31.15	57.3	Hanging	32	2.6358e+06	15596.7	8320.96	11647	3723.95
H Occipital lobe white matter	2	29	M	26.15	31.15	57.3	Hanging	82	2.47144e+06	14756.7	5744.04	10257	3488.29
I Caudate nucleus	2	29	M	26.15	31.15	57.3	Hanging	108	567254	3412.89	22068.7	31673	4915.98
J Internal capsule	2	29	M	26.15	31.15	57.3	Hanging	18	2.86671e+06	14534.1	3615.25	11945	3627.52
K Hippocampus	2	29	M	26.15	31.15	57.3	Hanging	2705	510793	15393.5	10586.9	27555	4916.77
L Thalamus	2	29	M	26.15	31.15	57.3	Hanging	237	689729	9786.14	8992.83	17176	4845.19
M Mesencephalon	2	29	M	26.15	31.15	57.3	Hanging	2327.75	590143	11660.9	2037.76	7144	2669.5
N Pons	2	29	M	26.15	31.15	57.3	Hanging	556.5	2.2563e+06	8734.2	12193.6	23091	4106.19
O Medulla oblongata	2	29	M	26.15	31.15	57.3	Hanging	6216	2.35253e+06	6475.17	4734.7	15490	4019.62
P Cervical spinal cord	2	29	M	26.15	31.15	57.3	Hanging	4580.75	2.16066e+06	10407.8	1439.92	15380	3403.79
Q Cerebellum	2	29	M	26.15	31.15	57.3	Hanging	966.5	429206	1138.52	3752.88	9220	4440.39
A Frontal lobe cortex	3	45	F	15.2	46	61.2	Unknown	47	333911	1719.1	21084.7	13882	4008.77
B Parietal lobe cortex	3	45	F	15.2	46	61.2	Unknown	34	564203	2246.34	22005.3	13763	4038.37
C Temporal lobe cortex	3	45	F	15.2	46	61.2	Unknown	160	290940	1299	22731.7	16270	4475.42
D Occipital lobe cortex	3	45	F	15.2	46	61.2	Unknown	56	348402	1416.9	17963.9	12296	3792.62
E Frontal lobe white matter	3	45	F	15.2	46	61.2	Unknown	611	4.76173e+06	4308.52	5067.51	6508	3121.53
F Parietal lobe white matter	3	45	F	15.2	46	61.2	Unknown	464.5	6.17886e+06	10024.9	4637.14	7540	3398.04
G Temporal lobe white matter	3	45	F	15.2	46	61.2	Unknown	1079.75	3.99249e+06	3787.6	7885.46	8927	3314.22
H Occipital lobe white matter	3	45	F	15.2	46	61.2	Unknown	748.5	5.97986e+06	4676.78	3267.29	7131	3362.16
I Caudate nucleus	3	45	F	15.2	46	61.2	Unknown	1005	490115	1622.99	17923	20309.5	4555.65
J Internal capsule	3	45	F	15.2	46	61.2	Unknown	896	3.20886e+06	3125.86	12582.6	14548	4946.99
K Hippocampus	3	45	F	15.2	46	61.2	Unknown	5488.5	767893	2925.72	17372.8	16624	5080.85
L Thalamus	3	45	F	15.2	46	61.2	Unknown	1387	1.48249e+06	4756.91	10864.7	15460	4669.31
M Mesencephalon	3	45	F	15.2	46	61.2	Unknown	5183	3.36552e+06	5312.72	5741.34	11996	3762.37
N Pons	3	45	F	15.2	46	61.2	Unknown	4212	5.98293e+06	6306.14	5820.92	12178	4143.56
O Medulla oblongata	3	45	F	15.2	46	61.2	Unknown	7146.5	4.34978e+06	3335.07	3382.21	10026	3989.36
P Cervical spinal cord	3	45	F	15.2	46	61.2	Unknown	17010	4.38654e+06	6740.4	1487.21	10351	4349.12
Q Cerebellum	3	45	F	15.2	46	61.2	Unknown	1722	818261	839.303	5644.43	7348	4654.75
A Frontal lobe cortex	4	50	M	11.1	46	57.1	Ischemic heart disease	118	216956	987.061	17685.9	21829	4325.35
B Parietal lobe cortex	4	50	M	11.1	46	57.1	Ischemic heart disease	104	396253	1363.03	19327.3	21779	4263.23
C Temporal lobe cortex	4	50	M	11.1	46	57.1	Ischemic heart disease	119	322040	1222.89	21604	24507.5	4946.17
D Occipital lobe cortex	4	50	M	11.1	46	57.1	Ischemic heart disease	41	283859	1000.91	22304.4	21815	4625.22
E Frontal lobe white matter	4	50	M	11.1	46	57.1	Ischemic heart disease	643.5	2.0648e+06	2200.15	7104.41	10119	3352.43
F Parietal lobe white matter	4	50	M	11.1	46	57.1	Ischemic heart disease	234	2.59438e+06	3070.67	5677.95	10146	3225.51
G Temporal lobe white matter	4	50	M	11.1	46	57.1	Ischemic heart disease	2335.75	3.8436e+06	5067.65	4048.54	11278	4331.03
H Occipital lobe white matter	4	50	M	11.1	46	57.1	Ischemic heart disease	13082.5	2.7631e+06	4927.32	2700.73	7515	3484.84
I Caudate nucleus	4	50	M	11.1	46	57.1	Ischemic heart disease	4089.5	298795	2055.23	17771.9	29302	5589.35
J Internal capsule	4	50	M	11.1	46	57.1	Ischemic heart disease	243.5	1.37929e+06	3284.68	14226.2	24367	4808.85
L Thalamus	4	50	M	11.1	46	57.1	Ischemic heart disease	104	3339099	6334.52	7575.23	21689.5	4425.07
M Mesencephalon	4	50	M	11.1	46	57.1	Ischemic heart disease	909.25	6.17742e+06	5559.71	9326.15	21766	3965.69
N Pons	4	50	M	11.1	46	57.1	Ischemic heart disease	101	2.84737e+06	2532.05	4789.27	14850	3593.95
O Medulla oblongata	4	50	M	11.1	46	57.1	Ischemic heart disease	3280.75	2.24224e+06	2877.8	4501.98	16914	3833.49
P Cervical spinal cord	4	50	M	11.1	46	57.1	Ischemic heart disease	4104	3.01796e+06	4735.31	1746.23	15258	3974.97
Q Cerebellum	4	50	M	11.1	46	57.1	Ischemic heart disease	639	195473	954.842	4737.56	10730	4865.04
A Frontal lobe cortex	5	50	M	2.25	47	49.25	Ischemic heart disease	610	116552	729.967	16133.1	7304	3876.71
B Parietal lobe cortex	5	50	M	2.25	47	49.25	Ischemic heart disease	631	109843	565.459	16001.4	7061	3606.41
C Temporal lobe cortex	5	50	M	2.25	47	49.25	Ischemic heart disease	766	46226.1	688.084	15873.6	5388	4005.86
D Occipital lobe cortex	5	50	M	2.25	47	49.25	Ischemic heart disease	1197	87160.8	687.134	17560.6	4247	3710.38
E Frontal lobe white matter	5	50	M	2.25	47	49.25	Ischemic heart disease	799	757213	101	9100.72	10915	2688.55
F Parietal lobe white matter	5	50	M	2.25	47	49.25	Ischemic heart disease	1390	648803	148	6095.44	8615	2194.61
G Temporal lobe white matter	5	50	M	2.25	47	49.25	Ischemic heart disease	1246	786808	267.849	8319.93	9785	2658.34
H Occipital lobe white matter	5	50	M	2.25	47	49.25	Ischemic heart disease	1131	886095	288.529	6245.25	9813	2511.96
I Caudate nucleus	5	50	M	2.25	47	49.25	Ischemic heart disease	8108.5	148775	315.827	15764.4	3978	3825.73
J Internal capsule	5	50	M	2.25	47	49.25	Ischemic heart disease	1953	503673	345.864	11158	5428	3331.29
K Hippocampus	5	50	M	2.25	47	49.25	Ischemic heart disease	8781	705387	1189.95	13673.2	24833	4674.31
L Thalamus	5	50	M	2.25	47	49.25	Ischemic heart disease	940	406423	723.726	9930.21	1679	3209.68
M Mesencephalon	5	50	M	2.25	47	49.25	Ischemic heart disease	5853.5	617104	442.116	5496.06	7738	2496.76
N Pons	5	50	M	2.25	47	49.25	Ischemic heart disease	5371	571128	510.374	6093.43	6015	2870.67
O Medulla oblongata	5	50	M	2.25	47	49.25	Ischemic heart disease	27182	708598	248.466	4085.05	5730	2498.5
P Cervical spinal cord	5	50	M	2.25	47	49.25	Ischemic heart disease	26874	1.43123e+06	725.321	2493.97	10759	3055.39
Q Cerebellum	5	50	M	2.25	47	49.25	Ischemic heart disease	2897	81150.6	409.789	4548.09	3333	3889.79
A Frontal lobe cortex	6	37	M	7.4	37	44.4	Ischemic heart disease	2307	169690	546.035	17653.9	5778	3698.59
B Parietal lobe cortex	6	37	M	7.4	37	44.4	Ischemic heart disease	1741	118440	763.69	18332.3	5161	3960.84
C Temporal lobe cortex	6	37	M	7.4	37	44.4	Ischemic heart disease	1633	95143.1	584.624	14657.7	3786	4488.01
D Occipital lobe cortex	6	37	M	7.4	37	44.4	Ischemic heart disease	1805	148652	721.475	15504.6	2822	4217.25
E Frontal lobe white matter	6	37	M	7.4	37	44.4	Ischemic heart disease	1218	1.39905e+06	196	8818.04	12157	2556.94
F Parietal lobe white matter	6	37	M	7.4	37	44.4	Ischemic heart disease	3008	2.14311e+06	578.35	6654.37	12494	2778.11
G Temporal lobe white matter	6	37	M	7.4	37	44.4	Ischemic heart disease	12703	2.49024e+06	737.348	4108.44	9364	2869.64
H Occipital lobe white matter	6	37	M	7.4	37	44.4	Ischemic heart disease	11373	1.86601e+06	867.092	3970.84	10467	2692.97
I Caudate nucleus	6	37	M	7.4	37	44.4	Ischemic heart disease	5193.5	304901	316.836	14395	2143	3897.62
J Internal capsule	6	37	M	7.4	37	44.4	Ischemic heart disease	5221	616992	315.088	13081.3	4154	3646.06
K Hippocampus	6	37	M	7.4	37	44.4	Ischemic heart disease	19641	772262	676.399	9999.39	4584	4048.47
L Thalamus	6	37	M	7.4	37	44.4	Ischemic heart disease	13049	1.30511e+06	1003.56	11403.4	3574	3726.93
M Mesencephalon	6	37	M	7.4	37	44.4	Ischemic heart disease	34621	1.23392e+06	1332.6	6872.45	8253	3308.68
N Pons	6	37	M	7.4	37	44.4	Ischemic heart disease	20282	1.90811e+06	1279.73	6551.53	11559	3358.03
O Medulla oblongata	6	37	M	7.4	37	44.4	Ischemic heart disease	26568	1.81379e+06	774.871	4298.65	10646	3165.29
P Cervical spinal cord	6	37	M	7.4	37	44.4	Ischemic heart disease	41215	2.74137e+06	983.354	2516.92	13928	3309.41
Q Cerebellum	6	37	M	7.4	37	44.4	Ischemic heart disease	18207	164831	187	7766.89	2009	3676.28
A Frontal lobe cortex	7	44	M	3.5	48	51.5	Unknown	507.5	241260	1117.17	14863.2	19933	4207.09
B Parietal lobe cortex	7	44	M	3.5	48	51.5	Unknown	803.75	192902	1089.44	15333.4	20796.5	4155.74
C Temporal lobe cortex	7	44	M	3.5	48	51.5	Unknown	838.5	338734	1943.15	17481.4	24080	4963.24
D Occipital lobe cortex	7	44	M	3.5	48	51.5	Unknown	854.5	425203	1395.47	12164.5	15644	3612.44
E Frontal lobe white matter	7	44	M	3.5	48	51.5	Unknown	157	1.58933e+06	677.789	8506.92	14395	3025.81
F Parietal lobe white matter	7	44	M	3.5	48	51.5	Unknown	102	4.08092e+06	861.416	7689.88	13832	3095.79
G Temporal lobe white matter	7	44	M	3.5	48	51.5	Unknown	404	2.53591e+06	2515.83	5095.01	11837	3148.61
H Occipital lobe white matter	7	44	M	3.5	48	51.5	Unknown	189	2.15199e+06	1495.52	5988.08	11747	3112.61
I Caudate nucleus	7	44	M	3.5	48	51.5	Unknown	5466	201946	460.858	13577	2355	4452.53
J Internal capsule	7	44	M	3.5	48	51.5	Unknown	386	261287	2525.24	16719.8	27282	4952.59
K Hippocampus	7	44	M	3.5	48	51.5	Unknown	7964.25	799672	5709.82	8042.25	25774	5363.22
L Thalamus	7	44	M	3.5	48	51.5	Unknown	422	2.51256e+06	6971.54	4863.86	25350	4337
M Mesencephalon	7	44	M	3.5	48	51.5	Unknown	3263.25	2.09458e+06	2119.55	8169.01	21695.5	4036.89
N Pons	7	44	M	3.5	48	51.5	Unknown	3663.5	2.95231e+06	1190.78	4047.5	17328	3901.54
O Medulla oblongata	7	44	M	3.5	48	51.5	Unknown	4411.75	2.99788e+06	1819.09	4262.73	20105	3799.14
P Cervical spinal cord	7	44	M	3.5	48	51.5	Unknown	8441.25	2.99602e+06	3048.48	2053.48	20694.5	3919
Q Cerebellum	7	44	M	3.5	48	51.5	Unknown	1238.5	80938	781.618	4247.05	11490	5058.76
A Frontal lobe cortex	8	50	M	2.85	6.9	9.75	Hanging	3341.5	84736	984.246	15324.5	24238.5	4448.73
B Parietal lobe cortex	8	50	M	2.85	6.9	9.75	Hanging	3462.5	149806	1167.28	16584.7	17548	4119.95
C Temporal lobe cortex	8	50	M	2.85	6.9	9.75	Hanging	4256	103271	1081.32	19856.7	23335	4534.45
D Occipital lobe cortex	8	50	M	2.85	6.9	9.75	Hanging	6079	109002	975.726	14994.7	16688	4221.55
E Frontal lobe white matter	8	50	M	2.85	6.9	9.75	Hanging	10939	1085754	977.135	11910.6	12573	3924.32
F Parietal lobe white matter	8	50	M	2.85	6.9	9.75	Hanging	11386	1147517	1813.09	8748.05	11923	3653.2
G Temporal lobe white matter	8	50	M	2.85	6.9	9.75	Hanging	26121	1183661	3181.2	5296.45	11233	3940.96
H Occipital lobe white matter	8	50	M	2.85	6.9	9.75	Hanging	20811	1297260	3186.47	5919.03	11881	3848.99
I Caudate nucleus	8	50	M	2.85	6.9	9.75	Hanging	15735	187563	1738.32	13717.2	29443	5146.59
J Internal capsule	8	50	M	2.85	6.9	9.75	Hanging	3039.5	1081773	7646.58	11184.3	22650.5	4738.76
K Hippocampus	8	50	M	2.85	6.9	9.75	Hanging	19173	696651	7623.14	6395	23071	5463.4
L Thalamus	8	50	M	2.85	6.9	9.75	Hanging	3777.5	1025861	4083.12	6870.89	40854	5115.65
M Mesencephalon	8	50	M	2.85	6.9	9.75	Hanging	16524	1082488	3150.22	6118.72	16481	4626.55
N Pons	8	50	M	2.85	6.9	9.75	Hanging	2758	2083121	2169.46	5133.88	19568	4397.09
O Medulla oblongata	8	50	M	2.85	6.9	9.75	Hanging	20155	1383138	1110.46	4407.84	16665	4439.26
P Cervical spinal cord	8	50	M	2.85	6.9	9.75	Hanging		1663725	2560.41	1102.56	13931	4277.01
Q Cerebellum	8	50	M	2.85	6.9	9.75	Hanging	4799.5	165770	847.033	6014.59	11050	4556.27
A Frontal lobe cortex	9	24	M	7.16	27.08	34.24	Hanging	173	195218	2499.94	24592.6	19153.5	4986.4
B Parietal lobe cortex	9	24	M	7.16	27.08	34.24	Hanging	190	224042	2935.32	40872.8	19366.5	5765.52
C Temporal lobe cortex	9	24	M	7.16	27.08	34.24	Hanging	172	134000	1417.14	26061	21662	5182.55
D Occipital lobe cortex	9	24	M	7.16	27.08	34.24	Hanging	142	233259	1620.23	34562.1	16341	4356.33
E Frontal lobe white matter	9	24	M	7.16	27.08	34.24	Hanging	136	1.74244e+06	2372.75	17703.5	10174
F Parietal lobe white matter	9	24	M	7.16	27.08	34.24	Hanging	52	1.56405e+06	3339.66	12653.7	8494	3252.6
G Temporal lobe white matter	9	24	M	7.16	27.08	34.24	Hanging	2006	1.96625e+06	6182.55	12691.4	9056	3429.14
H Occipital lobe white matter	9	24	M	7.16	27.08	34.24	Hanging	8957	2.08412e+06	6333.12	4002.33	5750	3129.66
I Caudate nucleus	9	24	M	7.16	27.08	34.24	Hanging	3751.5	438284	2905.93	15571.4	23404.5	4249.04
J Internal capsule	9	24	M	7.16	27.08	34.24	Hanging	200	2.18283e+06	5790.33	16220	20009	4532.67
K Hippocampus	9	24	M	7.16	27.08	34.24	Hanging	6840.25	669864	11984.2	17575	21545	4562.52
L Thalamus	9	24	M	7.16	27.08	34.24	Hanging	163	1.72005e+06	6845.42	8062.41	20468.5	3611.89
M Mesencephalon	9	24	M	7.16	27.08	34.24	Hanging	3788.25	623611	6668.67	7966.23	13715	2942.39
N Pons	9	24	M	7.16	27.08	34.24	Hanging	2565.25	852346	4038.9	5601.45	27629.5	3383.71
O Medulla oblongata	9	24	M	7.16	27.08	34.24	Hanging	9885	897325	3236.12	4986.03	13951	3215.12
P Cervical spinal cord	9	24	M	7.16	27.08	34.24	Hanging	16626.5	779923	2774.85	2886.14	14562	3445
Q Cerebellum	9	24	M	7.16	27.08	34.24	Hanging	1058.25	167929	789.648	5168.28	8909	4768.51
A Frontal lobe cortex	10	44	M	8.32	34.25	42.57	Hanging	1041	224869	2177.49	16319	18943	4272.65
B Parietal lobe cortex	10	44	M	8.32	34.25	42.57	Hanging	1877	243890	2223.04	16554	18725	4893.19
C Temporal lobe cortex	10	44	M	8.32	34.25	42.57	Hanging	1549	330933	2309.01	20120	20572	5183.83
D Occipital lobe cortex	10	44	M	8.32	34.25	42.57	Hanging	1050	400553	3062.91	13887	16113	4405.87
E Frontal lobe white matter	10	44	M	8.32	34.25	42.57	Hanging	3386	2.05392e+06	2179.41	7924	10593	3889.76
F Parietal lobe white matter	10	44	M	8.32	34.25	42.57	Hanging	292	2.17719e+06	3295.83	8557	11459	4066.56
G Temporal lobe white matter	10	44	M	8.32	34.25	42.57	Hanging	3240	2.76683e+06	6595.2	3671	8740	3462.81
H Occipital lobe white matter	10	44	M	8.32	34.25	42.57	Hanging	3900	3.2093e+06	8260.97	3683	10538	4243.82
I Caudate nucleus	10	44	M	8.32	34.25	42.57	Hanging	4307.5	491598	4706.71	16905	34102	5934.12
J Internal capsule	10	44	M	8.32	34.25	42.57	Hanging	674	1.63873e+06	6198.57	16973	28294	5418.27
K Hippocampus	10	44	M	8.32	34.25	42.57	Hanging	16900	1.3665e+06	12678.1	8101	23398.5	5592.8
L Thalamus	10	44	M	8.32	34.25	42.57	Hanging	174	2.43448e+06	14435.2	4769	35013	6036.19
M Mesencephalon	10	44	M	8.32	34.25	42.57	Hanging	1548	1.62958e+06	13517	9384	26197	4926.96
N Pons	10	44	M	8.32	34.25	42.57	Hanging	3740	2.16044e+06	6825.41	5757	20956	4929.06
O Medulla oblongata	10	44	M	8.32	34.25	42.57	Hanging	9581	2.23862e+06	2879.26	3862	15411	4612.04
P Cervical spinal cord	10	44	M	8.32	34.25	42.57	Hanging	4456.5	2.02859e+06	6681.14	1579	14146	4258.96
Q Cerebellum	10	44	M	8.32	34.25	42.57	Hanging	1221	256029	1761.53	2614	7622	4789.45
